# Supplementary material for: Construction and validation of a glycolysis-related lncRNA signature for prognosis prediction in Stomach Adenocarcinoma
Source: Front Genet. 2022 Oct 14;13:794621. doi: 10.3389/fgene.2022.794621 (PMC9614251; doi:10.3389/fgene.2022.794621)
Supplement: Supplementary file 1 [file Table1.XLS]

ID	TCGA-CG-5720-11A-01R-1602-13	TCGA-BR-8060-11A-01R-2343-13	TCGA-BR-6802-11A-01R-1884-13	TCGA-BR-7717-11A-01R-2055-13	TCGA-IP-7968-11A-01R-2203-13	TCGA-CG-5730-11A-01R-1602-13	TCGA-BR-6454-11A-01R-1802-13	TCGA-BR-7716-11A-01R-2055-13	TCGA-HU-8238-11A-01R-2343-13	TCGA-HU-A4GP-11A-21R-A251-31	TCGA-CG-5728-11A-01R-1602-13	TCGA-FP-7735-11A-01R-2055-13	TCGA-FP-7829-11A-01R-2055-13	TCGA-BR-7703-11A-01R-2055-13	TCGA-HU-A4GN-11A-12R-A251-31	TCGA-HU-A4GH-11A-11R-A36D-31	TCGA-CG-5733-11A-01R-1602-13	TCGA-HU-A4GY-11A-11R-A36D-31	TCGA-BR-6453-11A-01R-1802-13	TCGA-IN-AB1V-11A-11R-A414-31	TCGA-CG-5721-11A-01R-1602-13	TCGA-IN-AB1X-11A-21R-A39E-31	TCGA-CG-5722-11A-02R-1602-13	TCGA-HU-A4GC-11A-11R-A251-31	TCGA-BR-7715-11A-01R-2055-13	TCGA-BR-7704-11A-01R-2055-13	TCGA-IN-8663-11A-01R-2402-13	TCGA-BR-6457-11A-01R-1802-13	TCGA-IN-7806-11A-01R-2055-13	TCGA-BR-7851-11A-01R-2203-13	TCGA-CG-5734-11A-01R-1602-13	TCGA-HU-A4HB-11A-11R-A251-31	TCGA-CD-A48C-01A-11R-A24K-31	TCGA-HU-A4GX-01A-12R-A251-31	TCGA-BR-8382-01A-11R-2402-13	TCGA-IN-AB1V-01A-21R-A414-31	TCGA-CD-8532-01A-11R-2343-13	TCGA-IN-8663-01A-11R-2402-13	TCGA-VQ-A91D-01A-11R-A414-31	TCGA-KB-A6F7-01A-12R-A32D-31	TCGA-RD-A8MV-01A-11R-A36D-31	TCGA-BR-8484-01A-11R-2402-13	TCGA-HU-A4GC-01A-12R-A251-31	TCGA-BR-6564-01A-12R-1884-13	TCGA-HU-A4GU-01A-11R-A251-31	TCGA-BR-8059-01A-11R-2343-13	TCGA-F1-6177-01A-11R-1802-13	TCGA-CD-8528-01A-11R-2343-13	TCGA-BR-6710-01A-11R-1884-13
AAAS	8.978665	5.684887	4.397698	10.2847	5.93178	7.056384	8.087259	9.871225	5.593061	6.951718	9.261419	8.094541	8.738725	10.7192	5.255857	6.40387	9.659158	7.569464	7.626374	5.54236	6.314392	3.882954	8.602334	6.500331	10.83842	8.551908	3.559318	7.965436	7.923626	7.515221	6.719516	5.574239	8.981917	13.79191	9.40623	7.886605	9.429544	4.752891	10.80758	17.72493	7.832245	11.33932	7.18775	7.460416	11.53071	8.550427	14.06679	10.45773	5.952411
ADPGK	5.15512	3.223527	5.469454	7.510062	2.786038	2.767648	5.226406	7.345048	2.67742	2.297233	5.62295	1.784894	2.365619	6.907717	1.765411	2.317065	5.230751	2.954156	4.283024	3.643965	2.513097	3.835483	4.908016	1.978516	9.66511	4.550095	2.68543	4.913618	2.873212	4.12794	2.852204	2.028933	5.410736	8.687655	7.351849	7.374703	8.777743	8.944982	9.821572	15.91102	9.864147	10.23377	5.968765	3.418068	6.197124	5.206953	11.33212	11.42939	4.852181
ALDOA	201.0917	87.37012	80.99449	183.1489	233.3907	248.155	190.5739	197.4547	170.9196	131.2366	180.5485	234.6467	263.8917	199.8899	156.6784	111.3002	165.0301	143.8983	159.0074	133.9672	192.5681	171.8112	196.8576	138.5127	129.2846	155.008	187.4233	160.4422	330.0609	158.5781	179.3078	133.1943	171.7847	114.6437	206.3364	148.4351	177.0628	108.8834	376.6434	144.9416	119.011	137.0381	107.1778	162.3866	153.0277	299.6405	245.3873	278.9816	106.4305
ALDOB	1071.093	25.90893	97.90507	10.13741	1.025588	2655.181	23.65594	19.65088	4529.639	0.3984042	19.48214	0.3400897	0.1055562	13.49923	394.2718	56.11703	15.66005	0.2269381	1260.263	0.04070523	8.828822	0.06988864	6.633452	0.5313073	20.51362	212.345	0.06987398	2358.527	0.0277885	2077.508	1873.313	6.328118	0.540065	20.84669	7.96226	9.57494	41.89616	0.01780531	0.5562648	6.856512	12.84793	2.643432	202.4318	62.02871	0.1887199	5.450814	2.248167	4.501205	2.000733
ALDOC	14.1639	7.19567	12.75662	6.477898	8.919665	35.32217	16.8529	13.78237	43.51142	5.108439	12.06944	13.00539	14.24296	6.735489	18.32499	8.050276	12.59048	7.485914	9.105313	6.491087	14.75037	5.799606	17.21928	7.966005	5.501704	11.58537	8.013242	16.32001	13.89641	21.30113	27.14122	5.514093	5.660866	3.286445	9.026209	7.044001	4.499927	6.071161	13.95865	1.946949	1.759889	3.989994	9.218776	3.077195	20.04265	9.157005	12.04428	4.069168	10.64212
BPGM	4.074926	4.601684	8.543582	7.642439	4.877413	3.813072	5.812811	6.867104	3.484808	6.022317	4.813672	9.20341	8.782796	6.297032	6.11408	5.598011	5.815035	5.346741	4.450822	4.666211	4.844923	10.99701	6.338858	8.303161	7.219434	6.971	9.668148	5.274577	17.31309	3.289676	3.172345	5.968893	4.184374	8.06034	6.523423	10.99809	5.948349	3.540767	6.140486	4.899466	4.407547	7.760927	6.045486	5.911307	4.83008	8.896396	4.019185	3.25112	6.577761
ENO1	163.9868	36.23243	58.17083	121.0636	153.208	161.9241	135.0371	117.3176	122.7077	45.35159	118.4055	86.60626	132.7305	123.284	56.42288	40.72823	97.93969	48.45717	141.0958	161.4653	128.6282	170.0449	108.9391	42.25626	105.6325	74.04719	141.9748	152.5087	248.144	104.6361	146.2581	54.29888	201.0254	133.956	186.8915	156.342	130.6008	228.0944	307.9414	234.9493	67.83953	296.0948	124.2247	107.111	299.4746	139.9739	265.6718	377.0881	62.70546
ENO2	1.98352	4.612377	0.7315688	5.251208	2.106939	1.855572	6.722092	5.167317	0.6787488	16.71558	3.961478	21.92776	18.67645	2.431432	12.57297	11.6066	3.212447	13.60599	2.421597	3.265607	1.698904	1.957985	6.713369	14.36111	5.398037	12.56674	0.886776	3.049578	1.673705	1.273652	1.231966	14.61283	7.931736	1.349814	6.358533	5.118458	6.155472	11.10814	29.3632	3.178068	1.807547	2.800467	3.912836	9.947264	12.61389	13.83784	10.42753	5.741524	1.525124
ENO3	0.8913093	0.3123834	0.1843437	0.6912981	0.2024024	0.7591239	0.5434964	0.4588431	0.8259512	0.733397	0.6843077	0.6894541	2.246558	0.5755809	0.7342995	0.6376356	0.4500902	0.6844281	0.7370495	0.293471	0.2719648	0.3512148	0.5930887	0.5899632	1.615261	0.6320788	0.2061624	0.3728611	0.3554648	1.211228	0.7105358	0.4012492	0.7535951	0.6516473	0.6795254	0.6196281	1.200791	0.9727334	0.6062251	1.752839	1.139959	0.5111126	0.5767245	0.5469127	0.8345334	0.3458617	1.26717	0.5613316	0.2676817
GAPDH	893.1435	254.2925	396.6522	776.3747	1064.412	1035.485	585.8277	639.535	969.265	404.8429	517.1165	839.6183	989.8693	636.568	548.3635	415.5744	537.0036	584.7445	791.9696	582.425	588.3353	778.1786	579.3437	496.5809	579.7212	499.4712	748.4607	892.0962	1114.416	743.4964	784.9866	462.5781	957.9526	768.127	678.9288	530.5667	686.1052	782.0944	1508.317	1088.153	428.6054	378.0519	917.2353	771.028	1323.403	1447.414	1680.13	1001.122	261.6048
GAPDHS	0	0	0	0	0	0	0	0	0	0.07562937	0	0.01829185	0	0	0.03429413	0	0	0	0	0.03284019	0	0.08269772	0	0.01905105	0.01477019	0	0.01879099	0	0.02690307	0.03519152	0	0	0.03788818	0	0	0.09312691	0.03933781	0.009576655	0.02740664	0.06975665	0	0	0.01724402	0.01560935	0.03123192	0	0.009422223	0.02600109	0.09223733
GCK	0.1054624	0.1013818	0.3039152	0.1943042	0.06277656	0.1505584	0.119712	0.1976966	0.03877118	0.1031198	0.09193936	0.1449259	0.2848575	0.06397227	0.1390152	0.1641985	0.2008512	0.1138562	0.08321714	0.0786627	0.1415906	0.05540904	0.2191303	0.08424611	0.1905039	0.2892662	0.04154807	0.1566577	0.06278906	0.058358	0.03481599	0.08355951	0.06422607	0.002989086	0.008735191	0.02402277	0.02899279	0.01058729	0.01262454	1.115643	0.0168365	0.04641209	0.03812761	0.1955751	0.01726393	0.1039538	0.03124969	0.146919	0.07477892
GCKR	1.188352	0.6254271	0.5239479	1.284493	0.2820071	0.3945339	1.953507	2.255711	1.025223	0.02921323	3.147075	0.01766391	0.0917261	4.243874	0.2525159	0.08886161	2.017578	0.09392713	0.7268935	0.5232614	1.698194	1.150692	1.566067	0.04139333	1.675919	0.6780397	0.7258365	0.7764125	0.3767028	0.5692223	1.408429	0.04447731	0.5927175	0.6305414	0.01144516	1.4119	0.4700937	0.4531469	0.2084181	0.08757053	0.7555475	0.1499998	0.9241885	0.6330866	0.01507988	0.3113234	0.1182839	0.1255425	3.856769
GNPDA1	8.414091	3.806887	6.366978	6.994349	2.846443	9.322346	7.072625	7.989267	18.15619	6.293658	5.77646	6.127362	7.837966	7.095227	6.723665	5.883959	5.997572	6.894014	5.888773	5.024948	4.567718	3.289572	8.02276	5.998117	7.097249	7.020207	3.660719	8.96639	3.913594	11.23843	8.33769	6.499953	10.69386	14.58241	17.29873	5.417684	8.56486	7.587472	12.75406	16.52671	10.98557	15.26557	7.49902	8.548027	12.57895	7.441181	11.79749	13.43112	3.806028
GNPDA2	0.9606308	2.055386	2.148605	2.739326	1.478657	0.7811772	1.232848	1.550505	0.873749	3.77581	1.166074	3.013639	4.683092	1.783839	2.985317	3.94901	1.122534	4.409934	1.343299	2.185489	1.17418	1.649882	1.045088	4.326615	2.133766	2.201578	1.908224	1.052351	1.049745	1.089678	0.6849414	4.341533	1.212217	2.450417	2.623687	1.743022	1.495943	2.732383	2.433794	1.232993	1.375868	3.194754	1.894004	1.976436	1.791489	3.165575	2.366043	1.495127	1.626434
GPI	42.23754	15.00075	7.30465	23.74431	30.59913	45.25449	27.71217	28.93874	40.786	26.24915	27.90733	35.74555	34.85803	36.47096	21.20557	23.35253	24.45626	24.27611	32.99164	29.4477	25.6994	29.86544	26.56632	22.32002	20.01307	25.50362	22.76089	34.69418	31.90208	40.50554	35.60226	23.92376	32.82468	32.77265	49.98306	31.04291	50.30771	23.54459	45.33026	47.96589	29.19533	46.2348	28.23897	27.7387	47.63393	55.93868	74.62154	72.73524	15.93903
HK1	16.0009	17.26611	5.960406	15.67003	38.60992	3.653304	31.53746	32.37492	3.442562	25.50726	22.27011	32.82036	31.10556	37.58172	23.66177	23.54953	19.88469	29.42898	9.13455	62.54424	22.47343	56.86208	30.6525	23.47295	14.67404	23.79282	39.17978	7.392258	57.08063	4.577158	8.613527	29.36437	16.88752	8.125418	13.5417	42.17472	12.22534	42.58687	21.95328	12.26928	19.57269	15.16288	14.33902	26.21323	41.61366	19.51176	15.28568	13.1804	29.44747
HK2	7.895235	4.996283	1.391738	4.298543	22.45479	2.016137	5.851542	8.275822	2.065249	0.3296388	4.976222	0.2291006	0.9550309	13.17599	0.9170358	0.8637939	5.628008	0.2895096	6.910577	12.7631	5.441607	30.54383	8.009644	0.1574822	4.791311	1.802128	13.04793	5.046604	8.90906	8.791049	2.606235	0.4579461	12.27539	9.722304	11.17483	18.4103	4.23472	5.625424	38.6632	7.954015	24.86912	8.225768	2.89193	2.783962	32.67652	22.37479	32.74329	30.42286	9.26047
HK3	0.5373387	0.3916452	0.1503046	1.338927	0.1629219	0.2452226	0.9544544	0.7121133	0.1015678	0.338707	0.7055368	0.2575843	0.4294831	0.6454188	0.2612556	0.5635001	0.4962979	0.4702133	0.3127851	0.05685895	0.3275023	0.07983449	0.4866945	0.1671223	1.111567	0.4987405	0.008675842	0.3328133	0.004140401	0.36558	0.4307527	0.1995666	0.9306304	0.692823	1.608799	0.09889285	1.012551	0.6101756	2.046737	1.94529	1.882661	2.042973	0.2547712	0.3098954	1.031019	0.567485	1.100616	1.31252	0.2469998
NDC1	5.265692	2.665257	4.307833	6.327545	3.984599	3.903689	3.433248	6.033764	2.602985	2.192471	3.505602	1.22829	2.119974	7.354179	1.663723	2.452746	3.139479	2.481215	5.069423	5.821449	4.353995	4.950435	4.389546	1.842824	5.103243	3.076139	4.057794	4.089716	3.395532	5.975404	2.826213	1.725096	8.53139	12.42419	9.900899	5.085389	11.66573	9.878321	11.9521	22.72318	11.62637	13.2334	12.35719	2.382604	25.25891	3.957747	15.80909	26.95345	2.608447
NUP107	1.7312	1.437773	1.240217	2.481002	1.350696	1.103955	1.760406	2.707781	0.8696216	2.421891	1.497449	1.663112	2.14562	2.397064	1.681119	2.187589	1.487096	2.415101	1.530035	2.249888	1.246487	2.36906	1.608726	1.906048	2.874602	2.286417	1.756524	1.275559	1.484986	2.062422	0.9163521	2.181163	4.006514	7.330411	4.050726	7.086591	4.521061	6.684249	5.253873	6.706577	4.837985	7.095968	3.343471	1.467663	7.291533	2.444512	4.981801	6.598434	1.155222
NUP133	3.026804	4.060968	3.09606	4.751282	3.733123	2.669201	3.873546	5.928056	2.454094	6.615106	3.59963	4.761893	5.785481	5.740907	4.675927	6.829246	3.631179	7.061455	3.864629	7.739034	2.938857	6.386074	4.963311	5.842443	5.125574	5.674627	4.887139	4.082072	4.617562	3.631134	2.201061	5.441945	7.229988	7.165642	6.082012	6.153966	7.36853	5.758961	7.995763	11.31406	7.810361	11.88979	7.020162	3.459096	10.0169	3.053147	7.56813	16.65141	3.240009
NUP153	6.238377	6.361421	3.006922	7.97239	11.34741	4.99672	6.174671	8.069094	3.522527	7.342478	7.203964	5.815105	6.841725	8.630979	7.170317	7.698416	5.655927	9.32231	6.582945	17.71594	3.596076	14.67341	7.714367	6.375597	7.69444	9.083214	11.72036	6.620858	10.54061	7.018861	4.179803	11.14907	11.23364	13.85961	9.709204	13.73075	8.668314	15.24413	13.16407	33.03573	13.53762	19.76348	8.592218	5.658301	12.28714	12.34177	13.85664	20.68228	6.213104
NUP155	2.649194	2.483704	1.635308	2.996665	2.83464	1.865234	2.210658	3.934928	1.757659	4.07241	2.293423	2.189302	2.788093	3.42719	2.605203	3.768839	1.778424	3.900747	2.538695	5.288012	1.828286	3.834224	2.841487	2.516803	2.741007	2.934691	2.661754	2.186342	2.409249	2.647322	1.088033	2.980861	11.4668	5.684774	4.430124	3.954378	6.627124	6.946546	9.323282	6.624099	4.891378	6.214712	7.818667	2.367722	7.5532	5.988466	8.721036	13.29925	1.978788
NUP160	2.946768	3.354148	3.440448	4.752332	2.728515	2.431463	3.193404	5.309332	2.198944	3.68648	2.960735	2.834907	3.902076	4.866254	2.62104	4.09188	3.073122	4.807627	3.339815	6.456568	2.120163	5.05076	3.920909	3.065609	4.282602	5.023081	3.837533	3.604413	3.130691	3.76797	2.001815	3.580724	5.450542	8.43047	5.81914	5.375669	8.937689	5.538218	8.974433	14.49047	6.079384	9.021224	5.749718	2.872588	12.29043	4.580697	8.509644	16.70829	3.14656
NUP188	7.338071	5.597672	0.8855651	6.098528	12.59185	3.889856	8.767128	9.047043	2.323567	7.236318	7.829507	7.08023	7.16386	8.783518	5.328481	7.734665	5.296768	9.524348	5.396364	12.49898	4.43312	13.97758	8.343143	6.67591	6.358843	8.827688	10.5676	6.417523	12.83249	5.155462	4.301241	8.122494	6.96552	7.330398	12.83354	8.933376	6.364808	41.43915	24.46017	18.42743	15.79432	10.77456	11.00551	11.86857	24.70741	12.51533	20.63108	20.60494	5.080915
NUP205	4.598779	4.163968	2.418748	5.134237	6.61553	3.233744	5.151849	6.611279	2.560957	5.673937	4.37096	4.822955	6.445295	6.595939	4.138228	5.395699	3.742861	6.6138	4.334598	12.29101	3.629792	9.54623	5.033112	4.911082	5.350579	5.895223	6.226451	4.775721	6.216488	5.169137	2.644104	5.657941	5.209077	15.30788	8.152138	8.334597	9.285851	10.94028	13.10419	23.03619	7.99754	12.35731	11.23863	3.718883	11.88367	6.505841	21.32483	12.125	4.049336
NUP210	8.631977	3.56674	0.584232	10.82333	3.444989	3.219818	10.28826	6.092036	1.903529	1.995184	16.13604	1.305727	1.57494	10.22153	1.505737	1.774913	8.679562	1.618812	4.245956	6.776626	3.769609	2.940788	7.918359	0.9372663	13.41164	5.3024	2.344322	8.660876	2.02281	3.371212	2.025859	1.181329	0.7610782	5.996367	1.439026	6.303622	13.24604	21.01323	1.00744	10.88612	9.981243	12.26458	3.4879	3.993303	0.5276409	9.458536	0.5999925	0.8463586	2.876831
NUP214	5.407046	4.636357	1.294746	3.580073	5.855423	4.045648	4.873329	4.837629	2.606075	6.284067	5.218799	4.176733	5.513946	5.360405	4.417837	6.650526	4.658651	7.437471	4.837858	9.230611	3.698296	9.91867	5.626406	4.385533	4.288967	5.992102	7.399201	5.180114	7.08002	4.943711	3.156001	6.396138	4.291516	6.289735	5.463543	6.718852	6.292437	8.860469	8.304147	13.54722	8.934023	6.114363	6.079169	7.778282	11.57339	6.045475	9.676346	9.47529	4.535131
NUP35	2.392406	1.377149	4.342883	3.869101	1.694827	1.487849	2.045613	3.0757	1.152666	1.94497	1.84991	1.630997	1.605983	2.552073	1.683424	1.858294	2.034872	2.0965	2.482178	2.274752	1.731003	2.162029	1.948332	2.274458	3.266128	2.154823	2.518546	1.658456	2.164828	2.004928	1.75133	1.87816	5.393913	5.033771	3.310529	2.048824	4.748135	2.257904	3.624422	4.719242	3.07892	2.941058	4.829579	2.226898	3.283134	2.840563	4.481897	6.572849	2.417097
NUP37	2.987738	1.810045	5.97594	4.811328	2.741782	2.399234	2.537148	4.181096	2.475523	2.250247	2.740291	1.762443	2.060239	3.89094	2.181721	1.875016	3.38508	2.279776	3.448983	2.685636	2.622738	2.802626	2.551368	2.262377	4.84441	2.170892	4.111509	2.347689	2.648707	3.344822	1.952118	1.713777	7.205554	10.47568	6.372277	3.370405	4.949566	9.368862	6.074123	10.49893	5.460386	6.044656	5.884574	2.261062	9.727367	3.860932	6.459414	11.67226	2.070332
NUP43	2.968727	4.223434	3.890261	6.02515	4.6917	2.961582	3.117482	5.745891	3.242058	5.64296	3.356212	3.648705	4.454465	5.486311	4.392978	5.032905	3.263855	5.839771	3.878422	6.685751	2.096861	3.238875	2.816187	5.328034	5.90259	3.887407	5.757651	2.787307	4.680999	5.16226	2.22213	4.23546	10.44301	7.639473	7.230538	7.503879	6.842334	10.12246	9.827642	8.506473	6.611954	12.36267	7.724532	3.830503	9.861302	8.749783	9.765471	14.51085	3.52168
NUP50	8.253922	4.40437	4.331896	7.416348	5.80628	5.241318	7.741717	9.488696	4.895854	2.519151	7.864919	2.109453	3.061294	14.68116	2.83855	2.278328	7.64739	2.595395	6.506504	7.235556	7.70201	8.090515	7.241006	2.097853	7.978534	4.402971	7.171911	6.193685	7.225284	6.569526	5.134962	2.584122	6.91622	10.76422	9.120654	10.5287	9.834505	10.39867	9.641924	31.24034	10.52723	9.167638	7.617514	2.898976	18.11701	4.857082	10.51316	11.99083	8.307468
NUP54	5.251122	4.693871	10.17734	8.079664	5.160011	4.529997	5.797922	7.836592	3.676863	7.138348	5.247979	5.212314	6.38393	6.870973	6.639842	6.20855	5.576687	7.18047	5.986307	7.297814	4.984661	6.367763	5.933157	8.153658	8.174583	7.163429	6.886423	4.969594	4.976595	4.793531	3.418203	7.220719	8.356537	13.09449	7.561179	8.584401	5.472314	6.381745	10.49991	16.98183	8.025771	6.829158	10.28853	5.288479	6.175427	11.06131	11.11304	8.744403	5.367032
NUP58	2.661185	2.479361	2.989218	3.549034	2.977674	2.459303	2.711705	4.236968	1.930736	3.044534	2.586311	2.035511	2.25996	4.004317	2.607888	2.949217	2.107329	2.70354	2.876245	3.882998	1.955707	3.395699	2.832471	2.264381	3.300159	3.407036	3.103033	2.640018	2.274241	3.005678	2.032804	2.896914	3.972655	6.677134	6.688591	4.008163	4.860542	10.95278	7.323918	5.421038	6.417608	6.075975	3.454538	1.883744	5.935851	5.001313	6.433832	11.21608	2.772057
NUP62	11.28432	4.570014	3.313109	8.551068	5.382238	7.28331	9.463684	9.453082	6.318259	6.429139	9.466482	5.64476	6.64482	8.802085	4.824207	6.941306	7.533389	6.563021	6.938927	6.844584	6.741724	5.214791	8.647896	6.934193	9.119716	7.968056	5.011711	8.077619	6.693296	8.362478	5.602194	5.927082	12.91195	11.84823	13.40373	9.295928	16.02046	12.87235	10.92806	21.79404	13.79932	13.45954	12.20486	12.64697	9.429154	10.53958	17.81199	19.30826	4.636149
NUP85	4.955744	2.430953	2.659944	5.107151	3.765692	2.832325	4.327852	5.534833	2.806124	3.010843	4.542872	2.608386	3.334146	4.837337	2.242006	3.623861	3.339128	4.267688	4.444	4.500438	3.060441	4.602667	3.921489	3.271119	5.124013	4.033942	3.990486	3.735869	3.596313	4.979646	3.406084	2.725595	6.00014	8.03369	6.198685	7.303171	8.359596	4.168274	9.646087	13.99338	7.099708	8.102365	6.474018	3.830771	12.37649	4.759317	14.13046	6.099657	2.994809
NUP88	7.143989	4.4534	7.628321	8.864137	5.132286	4.712542	7.143263	8.578389	4.89593	4.127384	5.691053	3.9101	3.917125	7.987937	3.881867	3.699248	6.133816	5.32559	6.112263	5.863332	6.563811	4.870781	6.902299	5.187509	8.526835	5.442658	6.259733	5.945024	5.46009	6.290714	4.645691	4.281819	9.657975	10.07977	7.386289	6.832502	8.812437	6.949227	6.867019	18.16177	8.337447	7.234678	9.353821	5.052051	5.231178	6.478111	16.77795	8.651644	6.955141
NUP93	3.091729	1.491682	1.503873	3.244657	2.207496	1.554848	3.464354	4.660496	1.026762	1.763036	3.045813	2.064687	2.336663	4.667332	1.371786	1.692541	2.750775	1.887113	2.436851	2.68437	2.560021	2.664211	3.65738	1.647543	3.072447	2.501952	2.250468	2.740516	2.727809	1.735301	1.667278	1.689531	3.562899	2.989528	3.013471	2.278905	4.742073	4.398307	2.465467	4.416917	3.407371	3.408408	4.064535	2.239902	3.589196	2.697625	2.687423	9.617373	2.194228
NUP98	8.865482	7.253234	2.309839	8.278998	9.470197	6.234214	7.579216	10.19489	5.148455	8.571133	7.341307	6.607606	7.952523	11.06786	6.766014	9.780356	6.069195	10.81354	7.14555	12.93566	5.00849	9.984402	9.604157	6.903762	7.857667	10.30954	8.040022	8.407147	8.449579	8.751013	5.444165	10.3484	10.50871	12.18169	10.33482	11.45246	16.23557	11.30417	14.24816	25.19085	13.95709	17.10368	12.07209	6.396237	17.0906	10.58961	15.78911	29.8899	7.777048
PFKFB1	0.04224644	0.02538241	0.03203771	0.09729372	0.04490576	0.1809335	0.08719019	0.08249365	0.2329662	0.1618829	0.06905504	0.01350113	0.1305485	0.04046243	0.03164042	0.1787368	0.033524	0.101353	0.1203778	0.121196	0.1090746	0.1165286	0.1595998	0.04218446	0.1744289	0.09567674	0.01386954	0.150065	0.09928514	0.1818229	0.4881344	0.1202919	0.1230464	0.0478951	0.08747924	0.2199569	0.06532887	0.06361635	0.1264295	0.1441637	0.07587471	0.1611298	0.1081857	0.04608474	0.4552796	0.06692488	0.1877714	0.07676513	0.05446395
PFKFB2	4.692334	1.897137	0.8923053	1.269213	2.108069	5.24928	2.369007	1.694889	5.109309	0.695122	2.248498	0.5327087	0.9914594	3.749689	1.0792	1.037471	2.192168	0.8233331	4.062893	3.569975	2.245416	5.886289	3.136554	0.6442138	1.945018	1.586628	3.403836	5.751723	2.838735	8.301212	5.629559	0.6006116	2.514978	5.492922	3.587581	3.346092	12.73079	4.801902	4.864467	4.994071	6.669811	8.10245	8.616913	1.137048	10.17962	2.698409	18.82629	10.82319	3.553208
PFKFB3	14.82629	8.663279	1.768334	10.42815	21.79812	24.38928	12.20721	7.440106	5.174213	6.065785	6.145105	6.250558	9.65296	10.93375	7.574886	11.27748	6.59588	5.771815	12.00911	13.54047	3.440238	24.96897	8.532015	3.144116	10.15572	13.52561	18.9509	13.92264	25.75763	7.421996	25.83653	10.34915	9.719077	6.121168	8.408733	10.12492	21.40618	9.477672	35.37963	31.59671	14.39029	13.24037	5.624876	6.735523	23.92622	11.63746	21.90853	12.76409	7.019485
PFKFB4	1.646705	0.2993769	0.3238919	0.5514184	2.194257	5.599339	0.4003332	0.4920523	13.42	0.3649405	0.3568202	0.2752599	0.2818849	0.3613394	1.194202	0.4312652	0.3954043	0.2931637	2.980051	1.731695	0.1984883	4.033489	0.4302687	0.1729584	0.5767871	1.355961	1.004889	6.151204	1.953955	6.648072	1.592092	0.1868236	0.7708802	0.3550841	1.745196	1.299475	0.6115333	16.38585	1.695699	0.7842488	1.380728	0.6599438	0.8642581	0.6056744	3.470509	1.217864	4.795003	0.5669646	0.1743613
PFKL	36.97146	13.56547	8.232467	15.81271	18.87044	34.7081	27.18147	37.09838	43.13173	7.481552	23.37806	13.63897	16.14341	36.66032	9.921324	8.232106	25.72078	8.046449	22.45132	20.51732	15.78823	23.281	37.23008	6.649445	18.37905	24.61223	15.97299	35.53037	21.06316	32.29604	32.23422	7.091664	12.68133	30.44088	25.65551	17.90989	29.47373	11.13592	39.74178	13.61126	11.63341	20.87428	15.89785	15.51575	27.03053	12.63232	50.40432	17.37762	19.5141
PFKM	2.685642	6.92286	1.688168	4.753112	2.890222	2.019257	4.600486	4.549627	2.519171	11.77672	2.458337	19.12244	16.23068	4.043166	11.22276	12.87542	2.219552	11.86723	2.877869	6.50091	1.916856	5.19253	5.6817	11.9584	3.477506	11.3265	3.162359	3.133665	3.829996	2.618122	1.989932	11.10633	3.195234	5.101617	5.284308	4.284188	5.360973	4.307763	5.35958	9.106422	3.196557	6.270212	3.3731	7.926319	4.904351	4.321702	6.216955	7.892987	2.950665
PFKP	33.0921	5.166811	5.099083	11.93569	30.43844	25.35151	17.12837	18.30419	34.11341	7.810769	15.81997	6.707892	28.16279	23.42662	13.64527	7.210765	11.89344	6.351131	21.42502	23.52379	14.07382	27.11377	16.78449	5.346688	12.0716	10.58843	20.66395	20.2847	35.10264	23.72687	27.98415	7.901252	37.50886	22.45859	44.36031	31.68219	13.75544	65.32887	67.07741	15.08774	28.91311	24.62722	18.39948	8.178098	96.34918	18.7876	42.60856	24.90938	10.88767
PGAM1	28.39421	11.91334	14.89155	29.5795	47.02135	33.10843	19.70458	24.42124	38.29038	20.7439	16.97119	31.94555	39.90742	24.29838	23.88093	18.34618	16.13763	22.81732	21.09746	31.5516	13.04196	40.54742	21.04014	21.29259	24.10463	21.39673	48.66181	32.35057	52.57807	30.78191	23.93256	21.42223	15.79546	17.80502	31.05697	28.09916	25.54908	50.00227	20.04531	33.64488	17.18111	18.68904	17.50835	25.23406	25.49415	24.36759	30.98781	18.97371	12.05762
PGK1	50.91354	20.56038	56.63106	59.933	46.59544	51.3157	45.54281	54.97914	55.68096	23.30292	34.20564	39.25351	61.27169	50.17061	29.71165	26.26713	33.95895	26.70383	47.1368	44.38455	33.84337	59.97137	41.39066	25.49424	48.39777	36.24934	59.11645	58.51067	70.94971	50.38826	46.25033	24.11702	47.2002	38.4534	61.59997	44.82303	59.96104	35.17861	91.67978	41.6523	34.32836	79.02324	42.79025	34.17129	165.3261	57.73499	89.86257	98.48022	31.17317
PGK2	0.04622178	0	0	0	0	0.02474489	0.01788651	0.01353843	0.01158582	0.01832233	0	0.01107868	0.01587033	0	0	0.01173334	0	0.02772256	0	0.02983508	0	0	0.03274087	0	0.03578296	0.008723318	0.02276198	0	0	0.05328541	0.01430538	0	0	0.00982537	0	0.04512274	0.01191271	0	0.01659916	0	0	0	0.04177619	0	0.06620595	0.04881496	0.02282673	0.02099716	0
PGM2L1	0.6604527	1.000913	0.4148883	1.174306	0.7418432	0.5558679	1.062994	1.341622	0.4529898	1.686745	0.8271259	0.6757316	0.7254308	1.446082	1.147282	1.271176	0.8839162	0.8218041	1.067349	0.7663624	0.6820799	0.4699987	1.033409	1.212334	1.274421	1.095144	0.1974098	0.5857081	0.3027094	0.8560827	0.5694902	1.296014	12.25169	2.663965	2.322865	3.008827	5.27083	2.986906	2.115755	1.941405	8.257978	3.252136	13.46954	1.427475	2.13943	2.727561	1.539958	7.108025	0.4924449
PGP	13.13553	4.067347	8.692016	10.51315	4.364939	10.73025	8.315513	9.581188	10.01073	5.198503	9.780087	6.464902	4.061287	9.985274	5.167253	5.751636	8.391081	5.51993	8.49062	2.373481	9.894375	3.220326	8.386056	5.024715	10.27593	5.816505	3.202903	8.329048	3.042079	7.47344	10.34762	4.412762	10.50585	9.587529	8.872878	3.906095	13.90867	7.900263	7.739919	21.54177	15.10412	10.33606	11.4015	8.668672	12.12128	11.85221	15.28331	23.85382	5.589954
PKLR	2.169705	0.01330201	0.0629618	0	0.0282402	4.480281	0.09424234	0.05187836	4.112187	0	0	0.01061319	0	0	0.09948966	0.1517447	0.008784365	0.2191014	0.8443774	0.01905434	0	0.008724067	0	0.04421473	0.008569869	0.6685434	0.04361118	3.667655	0.005203178	2.031652	8.482967	0.04111348	0.01318995	0.04235643	0.1237808	0.01080671	1.021389	0.01111302	0.003975429	0.05666329	0.02650881	0.01948669	0.1200627	0.1177379	0.07248478	0	0.2733452	0.03520112	0.01070348
PKM	74.09764	29.951	25.7011	84.88892	103.1403	68.90991	79.81103	72.45266	47.40489	39.56298	74.18314	82.22784	116.6755	76.15993	46.20188	42.53575	50.96953	47.75955	60.03613	108.5453	71.16904	100.9968	64.19864	40.38937	60.33955	57.89485	81.91734	67.60988	117.7038	51.27771	58.34394	44.42663	118.9585	66.93109	167.3244	146.4144	78.09136	285.9438	348.1124	113.0441	87.41	60.93101	57.99219	83.20703	119.2356	126.115	154.7809	181.261	35.93029
POM121	5.933711	4.063232	0.6142256	3.784367	4.841917	5.639251	5.16554	5.398063	3.311909	4.352192	4.297316	3.504991	3.596516	7.148433	3.618438	4.816154	4.465096	5.201163	4.831118	6.933871	3.071626	4.949512	5.806173	2.978707	3.362418	6.010792	2.926423	6.320054	4.523998	5.001629	4.75413	3.851938	9.754918	7.279459	5.42553	5.29718	6.640363	8.104343	8.599946	18.54468	10.70642	7.939137	3.61623	5.542612	8.39593	5.185299	16.46315	5.967375	5.383522
POM121C	5.421345	4.377413	0.5978922	3.847352	6.2194	3.90398	5.180803	5.271121	2.339958	5.614979	4.392978	4.809425	4.720539	6.460434	4.303433	5.56187	4.467285	5.725943	3.65397	6.577643	2.959892	5.602438	5.544832	4.155768	4.168827	6.22753	3.161373	4.819672	4.289965	4.051724	3.163408	4.48367	10.90123	8.083777	6.825907	4.958434	6.558506	9.313559	9.121998	14.59538	11.21507	8.250048	3.854207	7.878291	7.539361	7.235424	18.18961	6.146372	4.155151
PPP2CA	18.58863	11.6236	22.86304	21.12885	19.417	16.70177	22.00969	22.33936	16.83071	16.0115	16.29267	14.45956	13.79669	21.32908	18.81358	14.67722	16.11163	15.17436	16.87198	22.93521	14.89366	23.93902	17.58034	17.1428	18.84522	16.44624	26.3754	19.79341	20.55921	14.84179	20.42016	16.72612	24.75932	23.7475	19.48203	21.27519	22.18218	36.86201	21.80997	25.8228	19.91222	23.66741	13.44849	15.24582	28.20415	17.51751	21.02989	16.69316	19.56223
PPP2CB	22.94227	15.64257	18.542	13.38605	20.07532	34.97413	17.458	18.74033	29.84544	23.1848	11.14013	15.6677	18.04391	16.82582	29.84146	20.6955	13.45932	18.81002	19.88803	20.46017	13.07287	21.21868	15.49185	29.88692	12.90711	21.01333	25.20628	20.71491	20.6199	26.55041	31.9016	27.02794	28.09299	19.33548	25.44212	19.31133	16.44033	6.828944	16.09318	20.27231	11.66401	19.80039	20.50948	16.36535	8.42251	21.82001	6.744175	18.6896	14.50725
PPP2R1A	42.67078	22.68731	15.44391	31.56909	37.87108	37.79355	37.43708	41.32784	37.4341	29.6355	31.87418	45.95395	45.71542	37.49857	30.29115	30.89918	32.92376	35.7504	35.58178	34.61613	23.79073	34.24559	37.971	28.65643	27.70324	41.06737	35.49038	39.34083	44.19569	34.72083	35.61496	28.72874	40.70516	27.28946	32.46246	30.58209	36.9215	32.5756	41.69926	44.95443	22.47547	32.0969	34.15532	41.47203	34.27485	32.91577	59.17968	25.5657	23.84313
PPP2R1B	4.342846	4.125065	3.762728	5.634191	3.22081	4.326666	4.632796	5.603484	4.073202	2.704491	5.0262	2.15419	1.69843	9.684051	3.122079	2.364688	4.674783	1.9322	4.727315	5.665797	4.516234	4.607007	4.032388	1.961533	5.622334	4.268179	4.349489	4.65423	3.80684	6.186807	4.71965	2.468239	6.96792	4.702887	4.763354	6.134134	3.121087	7.225846	3.532723	9.284144	8.117329	5.672891	5.203653	2.074677	6.847924	4.518173	6.549181	11.87025	4.457619
PPP2R5D	15.20762	8.6221	5.719949	13.5944	8.739648	17.6218	12.16915	17.9198	24.9538	11.6129	10.47782	14.40829	20.16863	16.55467	11.22337	12.34274	9.118488	12.20519	12.41505	13.04306	7.762492	9.40049	13.60309	10.29527	11.59031	18.64984	8.647464	22.19631	13.29309	18.53375	13.99822	10.44846	9.773791	10.51785	12.99448	11.9989	9.443642	9.18731	16.56623	8.434622	20.13523	22.42541	9.168574	15.44695	15.31392	16.63342	17.22752	14.66289	10.00292
PRKACA	13.02827	10.7325	3.992073	12.81364	11.94008	13.01506	11.41197	13.21922	11.8045	20.44448	14.27938	20.65132	19.63579	11.5881	21.35982	19.03382	12.73395	17.2519	12.08415	8.202404	9.082783	7.533279	13.75251	19.01211	10.24296	16.5777	8.706145	11.95871	10.84167	12.82455	11.00454	20.71765	12.11742	13.7709	11.96113	9.799037	20.89304	10.57636	8.451152	8.536844	11.41701	12.90143	9.814099	17.94117	12.90273	15.68707	8.933576	7.591858	9.331445
PRKACB	3.789499	15.54174	8.616434	15.37363	5.679537	2.452899	5.869043	7.847853	1.36651	20.27915	9.009784	11.99352	14.29027	15.2706	12.27818	14.16923	7.729609	14.57974	5.419698	6.64691	7.444717	3.909543	6.759466	14.57462	16.08519	8.157956	4.147929	5.323136	2.564483	4.191882	1.61797	18.9393	9.774457	5.245127	9.02034	7.358851	8.450372	7.988928	3.140859	5.123253	4.653311	6.82237	19.92548	6.426171	0.8318087	3.724683	1.556708	2.595876	17.62494
PRKACG	0.01801184	0.01082184	0	0.0113131	0	0	0	0.01055139	0	0	0	0.008634346	0	0	0	0.01828914	0.02858604	0.05401505	0.01184383	0	0	0	0.02551712	0.01798542	0	0.006798658	0	0	0	0.02491731	0	0	0.02861511	0	0.06713447	0.008791782	0.02785308	0	0	0.02634191	0	0.07926688	0.008139735	0.01473623	0.007371239	0.05706708	0.008895188	0.008182238	0.0174156
RAE1	4.910198	2.316688	3.716155	5.15771	4.801531	3.52964	3.283046	4.584277	4.126574	3.278671	3.689414	4.064583	3.361654	4.067584	3.147365	2.744196	3.755009	3.526878	3.573746	4.556039	3.120804	4.618633	3.422005	3.385636	4.717099	3.622682	5.932957	3.538844	5.469707	4.389229	3.964644	3.200558	9.516991	8.118612	5.62697	4.834518	10.14698	7.085888	6.146837	21.19931	4.687912	8.885352	7.216121	4.203519	12.28774	7.956246	7.296735	8.30387	3.077362
RANBP2	5.314686	9.587965	2.411813	4.942062	6.169084	3.445546	4.972015	7.090621	4.813741	10.66912	4.34363	10.25067	7.473945	9.044452	12.53199	11.27382	4.918414	11.64408	6.571177	15.04901	3.689559	9.392422	5.797113	8.915385	5.894398	11.84337	7.424749	5.856159	5.266286	7.455455	3.270772	9.461598	7.64898	10.97093	7.829399	11.46788	9.993834	13.96516	13.19698	12.31869	12.33766	11.08903	8.107006	4.350091	18.94354	6.911574	8.891997	15.96264	6.660336
SEC13	30.98195	7.065967	20.36968	22.31059	11.13541	32.34058	18.53764	24.06921	32.56534	7.332472	19.28446	11.35188	9.165022	23.28987	10.73469	7.327087	20.28642	8.266525	25.18735	8.607919	16.9655	8.245073	20.98086	7.744752	18.74466	13.71498	9.528483	29.13778	11.84102	24.09737	29.34924	6.952997	15.61073	19.81181	19.20653	11.26275	16.45543	12.75194	20.5134	11.2848	16.77657	13.88518	13.87601	14.37178	10.94347	17.72574	16.81952	17.31833	14.04172
SEH1L	2.187197	1.736083	2.31815	2.704104	3.05614	1.631293	1.727006	2.534997	1.240637	2.467295	1.39661	1.663514	1.507653	2.527838	2.065123	2.177351	1.972591	2.683346	2.370954	3.775469	1.345011	3.253462	2.26419	2.088732	2.517378	2.005995	2.952121	1.966189	2.401804	2.07836	1.764626	2.482149	3.739434	4.708106	4.283947	3.183891	2.098037	7.272776	5.044459	6.50866	3.494503	5.969977	3.520063	1.696684	2.654739	4.473799	6.240576	8.051623	2.047956
TPI1	207.9767	52.2241	126.4826	146.0064	134.0581	265.9854	125.3487	132.3907	224.1012	58.4872	139.0975	94.04304	97.83749	143.6899	71.69511	50.66387	126.5031	55.84143	157.3097	86.14734	145.959	121.6505	119.7649	52.4645	119.3923	78.46533	152.7924	201.8545	179.7639	156.8783	204.092	52.39038	124.5471	196.9902	169.8705	137.2107	143.6921	85.94009	185.7924	250.2312	113.2506	100.653	202.1278	95.95768	166.7078	163.9514	257.3627	167.9638	75.6067
TPR	4.726142	6.835222	1.764458	5.477044	5.253124	3.175874	5.838981	7.104302	3.278644	9.923488	5.63091	6.395124	9.713011	7.386569	6.956601	10.88212	5.050132	10.7825	5.110597	13.46168	4.147799	10.78825	6.529234	8.835041	6.438291	8.621027	5.75724	4.410286	5.784077	6.211276	2.457707	10.12903	9.745185	9.344017	9.411242	11.50578	10.92509	11.49503	18.60993	15.03178	12.37119	16.23223	9.758467	5.151056	14.62037	5.223012	11.12192	15.61491	5.302568
[truncated: 358 more columns]
