# Supplementary material for: Construction and validation of a glycolysis-related lncRNA signature for prognosis prediction in Stomach Adenocarcinoma
Source: Front Genet. 2022 Oct 14;13:794621. doi: 10.3389/fgene.2022.794621 (PMC9614251; doi:10.3389/fgene.2022.794621)
Supplement: Supplementary file 2 [file Table2.XLS]

## Sheet: uniCox
gene	KM	B	SE	HR	HR.95L	HR.95H	pvalue
AL353804.1	0.00345673	-0.267602	0.131312	0.765212	0.591573	0.989818	0.0415594
AC010719.1	0.016636	-0.200054	0.0907636	0.818687	0.685267	0.978083	0.0275159
TNFRSF10A-AS1	0.00463284	-0.111036	0.0447147	0.894906	0.819816	0.976875	0.0130202
MAPKAPK5-AS1	0.0118314	-0.103543	0.0497804	0.901637	0.817822	0.994043	0.0375262
AC005586.1	0.00032671	-0.276791	0.086665	0.758213	0.639767	0.898588	0.00140409
SREBF2-AS1	0.0189701	-0.29777	0.131823	0.742472	0.573419	0.961364	0.0238916
AC009948.1	0.0313326	0.206222	0.0797568	1.22903	1.05117	1.43698	0.00971982
AL355574.1	0.0490324	-0.198616	0.0756706	0.819864	0.706856	0.95094	0.00867124
AL161785.1	0.025843	0.0533511	0.0134138	1.0548	1.02743	1.0829	6.96908e-05
AC084033.3	0.00479424	0.175644	0.0857973	1.19201	1.00751	1.4103	0.040639
AP003392.1	0.0338914	-0.193072	0.0938164	0.824422	0.685951	0.990847	0.0395919
AC037198.1	0.0267855	0.189174	0.0834637	1.20825	1.02592	1.42299	0.0234183
AP001528.2	0.0191816	0.360823	0.13084	1.43451	1.11002	1.85385	0.00582012
