# Supplementary material for: Construction and validation of a glycolysis-related lncRNA signature for prognosis prediction in Stomach Adenocarcinoma
Source: Front Genet. 2022 Oct 14;13:794621. doi: 10.3389/fgene.2022.794621 (PMC9614251; doi:10.3389/fgene.2022.794621)
Supplement: Supplementary file 4 [file Table3.XLS]

## Sheet: lasso.SigExp
id	futime	fustat	AL353804.1	AC010719.1	TNFRSF10A-AS1	AC005586.1	AC009948.1	AL355574.1	AL161785.1	AP003392.1	AP001528.2
TCGA-CD-A48C	0.967123	1	1.02088	0.647173	3.75851	0.558565	0.95225	0.888265	0.533073	2.24486	0.236257
TCGA-HU-A4GX	1.68767	0	1.36597	0.758724	3.21081	3.41657	0.825302	2.17896	0.295873	1.17792	0.0809262
TCGA-BR-8382	2.08767	1	0.958043	0.433813	11.1354	1.37286	1.18792	0.694658	0.741128	1.03269	0.266058
TCGA-IN-AB1V	1.31233	0	1.22327	1.47709	3.02018	0.882591	1.38242	1.41005	1.79554	2.16382	0.313581
TCGA-CD-8532	0.969863	1	1.78865	0.239977	2.83762	2.20065	1.60176	0.816576	1.02494	0.799769	0.466063
TCGA-IN-8663	0.282192	1	0.774116	0.116843	3.19713	0.302536	2.40692	5.61297	72.2856	3.25429	0.250809
TCGA-VQ-A91D	0.975342	1	0.830768	0.139326	4.05197	1.89394	0.478633	1.67326	0.196371	0.716398	0.40161
TCGA-KB-A6F7	5.30137	0	1.12774	0.879457	3.19378	2.60769	2.2405	8.38143	1.41765	3.64682	0.0695963
TCGA-RD-A8MV	10.1918	0	0.653992	2.2994	1.00777	1.59368	2.19856	2.11994	0.476158	1.7914	0.398851
TCGA-BR-8484	2.09863	1	0.989781	1.46834	5.54611	1.28204	1.69905	1.39433	1.26884	2.02406	0.72252
TCGA-HU-A4GC	0.271233	0	1.48102	0.298054	2.7345	0.567454	1.4763	2.27405	0.24711	2.25376	0.430109
TCGA-BR-6564	2.17534	1	1.36691	0.28567	1.11667	0.780765	1.8786	1.98224	1.42345	0.816044	1.07068
TCGA-HU-A4GU	0.547945	0	0.999318	3.76291	2.14119	2.11718	0.503938	2.63139	0.284811	1.99562	0.0292126
TCGA-BR-8059	1.20274	1	0.746512	0.0204866	8.33644	1.32613	1.40757	1.82067	0.761237	0.936351	0.515142
TCGA-CD-8528	1.0274	0	1.75147	0.0881206	5.18755	0.935484	0.717325	3.0479	0.519383	0.679658	0.281031
TCGA-BR-6710	0.747945	0	0.931986	0.412635	1.09975	1.16555	0.728382	0.810917	0.0961293	0.214315	0.920253
TCGA-BR-8291	1.66301	1	1.05567	0.637357	2.89002	1.54026	2.15384	0.765443	2.25939	1.94205	2.74927
TCGA-D7-6526	1.43288	0	0.633515	0	0.768914	0.896029	0.289045	3.80604	0.140022	0.910502	0.134044
TCGA-BR-8364	1.84932	0	1.90729	0.212122	1.84788	1.09848	3.38048	1.6013	2.64028	1.23354	2.55544
TCGA-KB-A93J	3.07945	0	1.71026	2.74099	1.40902	1.06943	0.78165	1.93903	0.673543	1.52844	0.253309
TCGA-BR-8080	0.8	1	1.4723	0.103361	3.29689	0.829643	2.75186	3.02883	2.35737	2.33255	1.2805
TCGA-IN-8462	1.56712	0	1.06033	0.0474202	3.19752	0.828786	1.31917	2.6197	0.972155	2.64148	0.465326
TCGA-F1-6874	1.20548	0	1.21673	0.436169	2.71897	4.24994	0.822915	0.992509	0.617693	1.14759	0.535006
TCGA-CD-A487	1.02466	0	1.11333	0.700181	2.79171	0.435107	2.54131	2.42177	0.538287	5.80039	0.377891
TCGA-D7-6519	1.71233	0	0.643871	0.155495	4.35351	0.88072	2.43137	0.793659	0.597707	0.860608	0.19073
TCGA-VQ-A91U	0.142466	1	0.591588	1.6787	1.9267	1.38721	0.74687	1.80158	0.274586	1.12232	0.153337
TCGA-VQ-A925	0.378082	1	0.632386	1.03632	1.93485	0.600211	1.73881	1.24458	0.663921	1.16856	0.761018
TCGA-BR-8372	2.60548	0	0.677691	0.231262	8.53227	1.68123	0.843618	2.47827	0.547045	0.609804	0.250935
TCGA-F1-6875	6.01918	1	0.80158	1.10341	4.22238	3.88454	0.97584	3.85924	1.24018	5.33629	0.166213
TCGA-FP-7916	1.1726	1	2.13051	0.565188	4.3424	1.6148	5.5745	1.73204	0.898979	1.58668	1.11161
TCGA-VQ-AA6D	1.4274	0	1.33131	0.760327	3.64292	4.30297	1.18026	3.28725	0.139173	0.930835	0.0532924
TCGA-BR-8589	2.26027	0	1.13256	1.13963	3.66564	1.39109	1.90888	2.11165	1.04301	1.86027	0.139788
TCGA-3M-AB46	4.83562	0	1.23119	3.75577	0.665238	0.683764	1.79321	1.78542	0.175448	1.59254	0.167957
TCGA-CG-5734	0.665753	1	0.0720165	0.217399	1.22372	0.619192	0.422127	0.417742	0.835663	0.310511	0.159997
TCGA-VQ-A924	4.61918	1	0.57307	0.893808	3.00922	4.40463	0.77517	1.17731	0.332489	0.86481	0.300611
TCGA-BR-8683	0.821918	1	1.4096	0.153188	2.05589	1.71878	3.84838	3.06622	0.414369	3.16042	0.751602
TCGA-VQ-A8PK	1.48767	1	0.712888	0.471396	2.18716	1.06136	1.65308	0.541515	0.131305	0.761115	0.188548
TCGA-R5-A7ZE	1.51781	1	0.295028	0.870823	2.92435	0.71743	0.775976	1.09336	0.481818	0.791505	0.0485524
TCGA-D7-6522	1.55068	0	0.585975	0.126351	0.91865	1.76663	1.29274	0.485576	2.68743	0.685772	1.14686
TCGA-D7-6822	1.0274	0	1.09734	1.05645	2.22578	3.59312	0.31425	3.09662	0.527686	0.434774	0.13178
TCGA-BR-6803	2.6	0	0.561426	0.16948	1.67515	0.78362	1.40131	1.22124	1.17884	0.829948	1.06912
TCGA-BR-8483	0.449315	0	0.920569	1.27505	3.06715	1.39676	2.37446	2.35584	0.251343	2.66169	0.38097
TCGA-BR-6563	3.26027	0	0.944199	0.157257	2.8123	1.14519	2.01486	1.03873	1.5364	1.51612	1.60342
TCGA-HU-8249	2.4137	0	1.20372	6.92831	4.37485	2.19535	0.746273	2.67658	0.248315	0.726607	0.638857
TCGA-CG-5725	1.25205	1	0.676657	0.638329	1.73666	2.34697	1.20608	5.9489	0.523452	0.510566	0.234893
TCGA-HU-A4H4	1.9863	0	0.803948	0.651799	5.96847	3.10604	1.40076	1.06592	0.408691	2.5552	0.195622
TCGA-VQ-A8PJ	0.224658	1	0.829645	1.27371	5.55507	0.815225	1.4108	2.23436	0.0733486	0.940279	0.351086
TCGA-BR-6709	1.0137	1	1.03664	0.08941	2.09699	1.19611	2.80445	1.5033	1.45111	0.681088	0.219341
TCGA-MX-A666	1.16986	0	0.83202	2.33777	2.60553	3.87697	3.53865	3.24844	0.272308	1.90408	0.29623
TCGA-BR-A44T	2.84384	0	2.94759	0.385938	3.14294	1.3879	3.14244	1.69949	0.521976	3.98114	0.841586
TCGA-CD-5813	1.03288	1	0.267861	0.129377	1.25167	0.544357	1.558	2.09759	1.78204	0.415774	3.07469
TCGA-VQ-AA64	1.53425	1	0.775259	0.609898	0.864915	1.26702	2.04701	1.12425	0.872333	1.72197	0.38275
TCGA-HF-7132	6.4411	0	0.460306	0.633015	7.5138	4.49736	1.08674	1.70588	0.534129	0.815927	0.426105
TCGA-CG-5717	0.580822	1	0.360764	0.239592	2.55423	0.874149	1.15898	1.8834	0.809337	0.591087	0.293883
TCGA-BR-A4J8	1.12603	0	1.87417	2.3268	1.8876	1.67123	1.6514	0.95699	0.510504	3.09574	1.07516
TCGA-CG-5732	5.75342	1	0.262036	0.263673	1.48419	1.26303	1.11749	1.70998	0.641906	0.602566	0.258737
TCGA-CG-4477	2.58082	0	0.740554	1.06809	2.65071	0.996888	3.00052	2.14784	0.318267	1.17077	0.502721
TCGA-HU-A4G3	0.465753	0	0.777647	2.24691	2.22198	1.45445	1.07694	0.483306	0.537122	1.26933	0.524474
TCGA-IN-AB1X	1.12603	0	1.16275	0.359567	5.24061	3.45804	1.43216	1.19267	0.745918	1.02714	0.189019
TCGA-CG-5721	0.50137	0	0.70451	0.156707	3.99038	1.04337	0.831753	1.39805	1.9792	0.639497	0.164757
TCGA-CD-A489	0.942466	1	2.07115	0.372941	7.61491	0.795233	4.76347	1.89694	2.50169	4.44937	0.766902
TCGA-RD-A8N4	5.94795	0	2.73913	0.192669	0.658992	1.12246	3.13856	1.38833	1.27548	1.697	1.00439
TCGA-BR-6566	2.73151	0	0.174206	0.0210354	2.31878	3.34966	0.428084	1.01051	1.0242	0.300448	0.051604
TCGA-HU-8244	2.03288	0	1.34455	1.57281	2.76661	1.34652	0.345747	0.731181	0.130016	1.05075	0.0622324
TCGA-FP-A9TM	0.517808	0	1.94917	1.40312	5.81203	2.37319	1.70701	2.17431	0.289971	4.39602	0.31923
TCGA-RD-A8N1	9.6411	0	0.789697	2.33092	2.9198	1.68029	2.5963	2.48124	0.475143	3.02658	0.438613
TCGA-VQ-A8DT	4.06575	0	0.625278	1.13253	4.52325	1.84869	0.735469	0.985602	0.189276	0.773631	0.161062
TCGA-BR-8487	0.0931507	0	2.1044	1.68539	5.77728	2.61835	0.871391	2.55348	0.830578	1.074	0.365754
TCGA-CD-8526	1.04384	0	0.881759	1.61544	1.91593	1.97256	1.80279	6.52574	1.05845	2.04513	0.698028
TCGA-HU-A4H6	1.76438	0	2.30216	1.08699	4.91072	0.507533	1.04467	0.727622	1.07312	3.74139	0.622938
TCGA-BR-7957	0.756164	1	1.75608	0.221541	3.76707	2.13061	2.42561	0.988234	1.09489	0.836271	2.106
TCGA-RD-A8N6	0.745205	1	1.54414	5.46253	1.48615	1.2258	2.43682	2.0993	0.447946	1.53962	0.634299
TCGA-D7-A4YX	3.03562	0	0.612731	0.100891	9.68202	1.58917	0.615335	2.66568	0.387818	1.92138	0.247507
TCGA-BR-A4CS	0.123288	1	1.63281	0.537712	2.3331	0.440887	1.19802	1.5068	1.6076	1.25442	0.241838
TCGA-BR-4191	1.52877	1	0.364203	0.757389	0.888179	3.98541	1.67408	1.52578	1.22088	0.697921	0.50946
TCGA-B7-A5TI	1.63014	0	0.280719	0.037663	1.03792	2.24294	0.710213	2.48776	0.168902	0.591734	0.392679
TCGA-D7-8574	1.43288	0	2.46032	1.38801	3.99785	2.11221	3.50074	2.39807	2.40248	4.52147	1.76227
TCGA-D7-5577	2.14247	1	0.465146	0.0842494	2.30529	0.981644	1.25837	1.34907	0.863592	0.200555	0.15501
TCGA-R5-A7O7	3.80548	0	1.83992	3.62234	2.09561	0.437694	0.802546	1.74012	0.185653	3.17325	0.770148
TCGA-RD-A7BS	0.920548	1	0.684539	0.413289	3.15028	0.713407	2.19913	0.827243	1.94168	1.27898	0.887146
TCGA-BR-A4J5	2.36164	0	3.05711	1.01432	2.33995	0.990255	2.38428	1.23813	1.57662	4.15625	1.20337
TCGA-VQ-AA6F	4.50959	0	0.877112	0.877548	3.83246	2.05673	1.02542	1.09025	0.193863	0.691531	0.194866
TCGA-HF-7133	5.25479	0	0.482117	0.694108	3.25588	2.11608	1.14961	1.72098	0.430337	0.319804	1.00245
TCGA-D7-8575	1.51781	1	4.19678	0.502738	4.40986	0.572756	2.65069	2.12527	6.57044	2.49885	0.690658
TCGA-CD-8531	1.04932	0	0.967067	0.396194	2.61649	1.80873	2.08286	3.25558	0.641236	2.62093	0.191831
TCGA-IN-7806	3.03014	0	0.862807	0.558127	4.58155	1.85459	0.823213	5.22827	0.262214	2.57752	0.35371
TCGA-BR-8485	0.767123	0	1.66617	1.71602	1.80418	2.41313	2.40843	1.35024	0.834008	2.11293	0.435492
TCGA-IN-A7NU	0.975342	0	0.952909	0.517786	4.38533	0.148964	1.00969	2.48737	1.99032	2.13648	0.24699
TCGA-HU-A4H5	1.98356	0	1.07279	9.22969	3.74594	3.86866	1.88811	5.23289	0.452671	1.87124	0.460429
TCGA-RD-A7BW	0.427397	1	1.63306	0.227528	1.06728	0.343658	2.91698	1.63952	1.89496	1.40824	0.883774
TCGA-D7-8579	1.74247	0	2.45332	0.430578	5.2109	1.93989	2.04835	1.44791	1.80958	2.18938	1.82739
TCGA-VQ-AA68	3.63836	0	0.874805	0.0466025	3.20614	0.784328	0.707669	6.60422	0.119424	1.44218	0.152434
TCGA-BR-8677	2.2274	0	3.32885	0.141038	7.1119	1.68897	3.35736	4.40392	1.67159	4.17997	1.53535
TCGA-HU-A4HB	1.30685	1	1.11495	0.985097	2.98429	1.12654	2.67911	2.8788	0.757325	2.88438	0.271872
TCGA-BR-7707	2.9863	0	0.40608	0	8.27381	1.41068	0.335676	1.37406	0.0349041	0.389084	0.150363
TCGA-VQ-A8P8	2.58082	0	0.879414	1.01362	4.44332	1.81217	1.50496	0.52171	0.278305	0.99964	0.384834
TCGA-BR-8384	0.309589	0	1.59082	0	2.90111	0.904316	3.78747	1.60787	2.08835	3.11777	3.67709
TCGA-BR-4253	0.339726	1	1.03519	0.562493	2.05217	1.07884	2.45434	0.250198	0.53387	0.952188	0.396085
TCGA-BR-8381	0.613699	0	1.50182	0.291446	4.67092	2.18004	2.07378	2.17788	2.98745	1.80385	0.317768
TCGA-FP-7998	1.85753	0	1.53675	0.405918	3.21876	2.00195	2.91235	1.25355	1.58508	2.043	0.723139
TCGA-VQ-A8DZ	1.08493	1	0.592554	1.07326	2.00231	0.88421	1.25694	1.7186	0.145852	1.83488	0.209437
TCGA-HU-A4GD	1.89589	0	1.69131	3.02935	2.91382	1.45418	1.56331	3.92428	0.87225	3.01418	1.06464
TCGA-VQ-A8DV	1.10411	1	0.718728	1.24194	0.526411	1.56911	1.91646	1.47355	0.402618	0.641154	2.19328
TCGA-VQ-A8PH	1.06575	1	0.542681	4.97607	1.51287	1.64368	1.90398	1.13128	0.0262381	0.701957	0.0753538
TCGA-R5-A7ZR	0.506849	1	0.797964	1.57913	2.60511	1.17812	0.919468	0.900026	0.0685881	0.764567	0.0328299
TCGA-CG-4469	0.589041	1	0.290821	0.460904	2.67674	3.26764	0.913794	2.21412	0.393706	1.22257	0.148067
TCGA-VQ-A8PE	1.84932	1	0.701833	0.92593	4.08564	0.954924	1.87818	2.33711	0.321735	2.80192	0.298374
TCGA-CD-8534	1.00548	0	1.6154	3.00888	4.84253	0.940265	1.92939	3.23975	1.19647	4.35686	0.992672
TCGA-VQ-A94P	0.221918	1	0.344878	0.0800846	1.0894	0.767229	2.2129	0.961787	0.841423	0.5948	1.1002
TCGA-BR-8588	1.06575	0	2.09329	0.56743	3.11536	2.83827	1.45428	0.99122	2.08201	0.994655	0.616918
TCGA-VQ-A8DU	0.454795	1	2.75224	1.01777	1.51017	1.07562	2.45475	3.04328	0.399205	2.04701	0.471332
TCGA-HU-A4G9	2.01644	0	0.704403	0.318962	8.17904	2.06468	0.285846	1.12365	0.0272458	1.33635	0.091289
TCGA-CD-A4MG	0.547945	1	0.896621	1.97867	2.62681	1.90915	0.996747	1.43475	1.17197	1.19977	0.320552
TCGA-HU-8602	1.86027	0	1.07302	0.0498333	15.4473	1.35483	0.834263	1.15706	0.319258	0.877848	0.101876
TCGA-VQ-A91S	2.73973	0	1.02833	0.266081	5.32182	1.18653	0.637537	1.8108	0.189406	1.45683	0.190385
TCGA-BR-8365	1.46027	1	2.32746	0.144123	1.66898	0.629727	3.42071	2.46649	2.12365	1.02926	2.55228
TCGA-D7-5578	1.05479	0	0.216932	0.681057	1.10584	2.27211	0.557528	3.58629	0.805514	0.561203	0.273107
TCGA-BR-8682	2.71507	0	0.739074	0.297477	3.11055	2.31073	1.90687	2.91762	1.71521	1.9828	1.23149
TCGA-CG-4465	0.750685	1	0.745044	0.487304	2.21988	1.81984	0.913312	1.21549	0.264163	0.615706	0.275874
TCGA-CG-5720	0.0821918	1	0.560731	0.486652	2.10907	3.97195	0.557009	1.06726	0.379552	0.664863	0.181674
TCGA-D7-6524	1.48767	0	0.546867	0.385198	3.50618	2.18473	1.22603	1.01334	0.869598	0.864565	0.731226
TCGA-CD-A486	0.526027	1	1.1465	3.41585	1.92345	1.34421	1.97506	3.75895	1.36894	1.67643	0.359924
TCGA-RD-A7BT	0.717808	1	1.17956	2.38065	2.29066	1.26443	0.364697	1.71056	0.0782136	1.0753	0.187186
TCGA-IN-A7NT	0.884932	0	1.26697	0.163914	4.10068	0.353679	0.856892	7.74296	0.210024	1.63883	0.0335095
TCGA-BR-8296	1.29863	1	1.3557	0.409252	2.63958	2.5498	2.25406	2.08886	0.884884	2.8496	0.831418
TCGA-BR-4187	0.386301	1	0.385008	0.213077	1.09035	0.652023	2.24227	0.604851	0.719772	0.359672	1.49689
TCGA-CG-4301	0.252055	0	1.02368	0.945242	1.42822	0.658935	3.02392	1.09154	0.349368	0.389448	0.657756
TCGA-BR-8060	0.953425	1	1.40996	0.739253	1.07707	1.36308	5.75924	3.22842	0.660175	0.543935	0.535818
TCGA-VQ-A91K	5.10137	0	0.487207	0.112057	4.28718	2.91958	0.651181	2.32145	0.538423	0.720231	0.188993
TCGA-IN-A6RL	1.11233	1	0.786675	0.71243	3.20258	0.256203	2.14299	0.95067	0.30428	2.43084	0.218467
TCGA-MX-A5UJ	1.64384	0	1.15138	0.64301	4.52429	1.48493	1.22648	1.54446	0.378545	0.868766	0.394358
TCGA-BR-8286	2.45205	0	1.55993	0.449498	2.6858	1.247	2.2819	2.82769	0.740499	1.55919	0.36757
TCGA-R5-A7ZF	0.709589	1	1.03617	0.404792	4.44486	1.09575	0.693925	3.53557	0.0471511	1.94473	0.135414
TCGA-VQ-A8E7	3.11781	0	0.793366	0.429442	2.55674	2.82261	0.508824	2.02331	0.12698	1.53343	0.182338
TCGA-CG-4436	0.665753	0	0.662695	1.75282	0.916042	3.13256	0.355715	1.64745	0	0.789164	0.0584243
TCGA-D7-6520	1.56986	0	0.448171	0	0.707841	2.15571	0.602338	0.949883	0.133346	0.148643	0.370193
TCGA-BR-8676	0.627397	0	0.141236	2.77131	2.5999	0.441577	3.16816	2.6626	0.327775	1.27882	0.339929
TCGA-BR-6457	1.13973	0	0.30917	0.0799975	1.00066	1.13924	1.11023	1.21694	1.29835	0.380868	1.1775
TCGA-D7-A747	0.69863	1	1.09886	1.76916	1.97093	2.63396	2.98102	1.06235	1.07674	0.694893	0.949396
TCGA-BR-A44U	1.15616	1	0.451448	2.43033	6.25938	0.352865	0.674266	1.74579	0.407439	0.291974	0.320393
TCGA-KB-A93G	1.67945	0	1.69413	0.440875	3.28816	0.981722	2.30146	1.44017	0.58749	2.34249	0.659748
TCGA-BR-8367	2.19452	1	1.78991	0.320194	4.5997	2.40946	2.26048	1.68237	1.41029	1.65783	2.41787
TCGA-D7-A6F2	1.30411	0	1.09324	8.58056	2.34483	1.1561	1.07647	3.54378	0.447732	1.22001	0.357181
TCGA-D7-6521	1.54521	0	0.500885	0.302408	1.22938	1.27892	0.700112	1.4043	0.749122	0.691087	0.544037
TCGA-CG-4466	1.58082	0	0.549501	2.73064	2.39416	1.1894	1.54375	4.84249	0	1.74961	0.266075
TCGA-CD-8524	1.06301	0	1.15021	0.581387	4.63992	0.961758	3.06344	2.05589	1.28294	2.49118	0.73294
TCGA-BR-7723	2.39452	1	1.25953	2.04367	0.724549	2.36891	1.21123	1.71236	0.365382	0.84854	0.903604
TCGA-VQ-A91X	0.791781	1	0.666491	3.73651	3.90986	2.28225	0.3184	3.22173	0.0491036	0.87579	0.058759
TCGA-BR-6801	3.35068	0	0.981297	2.85257	4.81189	2.10218	0.467035	0.790577	0.168692	0.908886	0.322981
TCGA-IN-A6RN	1.6274	0	2.62995	1.77104	3.00788	0	1.49367	0.733432	0.469497	1.48285	0.299635
TCGA-VQ-A928	0.476712	1	1.41602	0.601609	2.02366	1.16829	1.46019	2.01542	0.182568	2.14819	0.728224
TCGA-BR-7958	2.46301	0	1.01422	0.393642	2.00034	3.11434	1.82919	0.9455	1.96146	1.18695	0.187772
TCGA-CG-4305	1.32877	0	0.546407	0.235637	4.25546	3.32518	1.32423	1.47156	0.362308	1.98571	0.534711
TCGA-IP-7968	0.210959	0	0.384284	0.154674	2.68447	1.28157	3.49136	1.93188	0.574734	0.486025	0.588141
TCGA-BR-4280	0.550685	1	0.529962	1.58204	4.18992	3.544	0.365067	1.23819	0.29609	0.431615	0.0763132
TCGA-IN-7808	0.287671	1	3.15167	2.61917	3.93776	1.62297	2.22352	4.2478	2.35203	2.78173	0.782574
TCGA-D7-8572	1.4	0	1.2556	0.538624	3.76642	1.62708	2.65561	3.78538	0.97131	1.48165	0.477156
TCGA-CD-A48A	1.03562	0	0.999071	0.695986	1.95881	2.13247	2.84575	3.00908	0.802592	2.61773	0.170739
TCGA-VQ-A8PC	3.85479	1	1.19606	2.40105	2.81568	1.42569	1.83358	1.04069	0.902124	1.23768	0.442877
TCGA-D7-6528	1.26849	0	1.22746	1.9697	2.65289	8.15506	0.229389	6.18321	0.099952	1.08633	0.0956848
TCGA-BR-6707	1.65753	1	1.1304	1.00364	5.13154	2.3908	0.764526	1.54284	0.925901	1.08946	0.3447
TCGA-BR-8368	0.358904	0	1.36844	0.636855	5.61132	2.96371	0.498107	1.81908	0.330813	0.614608	0.20057
TCGA-HU-A4GH	0.980822	0	0.852096	0.731063	6.66793	0.876346	0.770926	3.05667	0.156119	1.23754	0.107939
TCGA-CG-4437	0.671233	0	0.306435	0.15858	1.23976	1.8135	0.552671	0.825278	0.711161	0.830497	0.32419
TCGA-D7-6815	1.33151	0	0.801554	0.262133	2.53013	3.52417	1.472	1.88887	0.284199	0.432004	0.395732
TCGA-CD-8525	1.04932	0	2.18529	0.824603	3.05572	0.854043	3.72574	1.82219	0.46489	3.62756	0.141604
TCGA-CG-5719	0.0849315	0	0.615377	0.291919	2.20958	1.06506	1.26346	1.91228	0.71407	0.947607	0.471998
TCGA-RD-A8NB	1.40548	1	1.1755	0.551993	5.61776	1.30164	2.4182	0.852331	0.656751	1.54866	0.544078
TCGA-BR-A4IV	2.38082	1	1.22243	0.448094	1.0664	0.972546	3.16188	1.1396	0.455938	2.69182	0.824449
TCGA-HF-A5NB	2.54247	0	0.724831	0.412609	9.06138	1.0036	0.410856	1.14122	0.432554	0.857205	0.0996877
TCGA-FP-8099	1.42192	0	1.7836	0.0365031	3.74558	3.49709	1.3392	2.06043	0.584645	0.938473	0.279842
TCGA-VQ-A94T	0.936986	1	0.779459	0.601318	3.40315	1.76005	0.536934	2.13509	0.200992	0.709495	0.208446
TCGA-CD-8533	1.28219	0	1.97353	0.893636	0.465757	1.69683	0.95287	5.24688	0.483453	1.07783	0.474992
TCGA-CD-8530	1.03288	0	2.06091	2.58889	7.83699	0.987307	2.99755	2.74763	1.44	3.21041	1.05851
TCGA-VQ-A91V	3.55342	0	0.64732	3.89119	6.09747	1.14392	0.86926	2.89778	0.174176	0.995062	0.25011
TCGA-VQ-A8PM	0.156164	1	0.740674	1.23507	2.32235	1.37841	3.03348	2.09705	0.409267	1.27741	0.444034
TCGA-CD-8529	1.02466	0	0.897193	0.840536	3.06657	1.01564	2.51438	2.06377	1.91463	0.533572	0.790435
TCGA-CG-4460	1.83288	1	1.22027	1.53662	1.82665	0.926545	2.2519	1.97182	1.80705	0.751626	0.219465
TCGA-B7-A5TJ	0.917808	0	0.130141	1.19823	3.84687	1.52583	0.465763	1.13235	0.20135	1.68337	0.216848
TCGA-IN-A6RS	1.04932	0	0.433381	1.14725	9.34671	1.2768	1.53319	4.30262	0.128945	1.09241	0.172816
TCGA-D7-A6EZ	1.69315	1	0.703765	1.07148	1.88476	3.08525	2.94555	2.70674	0.426069	0.554107	0.23793
TCGA-BR-7717	1.51233	1	0.515916	0.0718808	1.85446	1.11671	0.501027	1.26612	0.184202	0.85556	0.514319
TCGA-CD-8527	0.59726	1	0.854536	0.0515924	1.45204	0.701326	2.2829	2.91215	4.1316	1.0685	0.174029
TCGA-IN-A6RR	0.561644	1	0.449615	1.14011	4.58395	0.77315	0.881856	0.978021	0.486941	1.86104	0.482801
TCGA-BR-6452	2.89041	0	0.797638	0.0515971	5.0826	4.38647	0.590845	0.578352	0.396669	0.712395	0.23206
TCGA-BR-8592	0.523288	1	1.88332	0.341116	1.91677	1.21445	3.3887	2.38973	1.09268	2.37518	2.5192
TCGA-D7-8573	1.62466	0	0.393904	0.138728	4.27626	2.46309	1.69836	1.14245	0.177752	1.50024	0.182318
TCGA-D7-A6F0	1.85753	0	1.14841	1.12477	1.21059	1.49605	1.6167	9.51118	0.414584	1.36443	0.292938
TCGA-D7-8570	2.06027	0	0.822755	1.05308	1.86405	1.59486	1.96985	1.86128	2.24038	1.61763	0.329021
TCGA-BR-6453	1.32877	0	0.185614	0.42024	2.1355	1.99486	0.873523	0.471047	1.68716	1.8407	0.996569
TCGA-HU-A4GP	0.747945	0	0.522342	0.531137	4.86607	1.54716	0.666266	0.996683	0.233938	1.25647	0.193412
TCGA-HU-A4H8	0.739726	0	1.2265	0.740497	5.43599	2.16659	0.671911	1.0316	0.208736	2.26337	0.172576
TCGA-VQ-A8E3	1.81096	1	0.542726	0.266232	1.63308	2.46572	0.864125	1.52489	0.367364	1.08227	0.51496
TCGA-KB-A93H	3.13699	0	1.08727	3.15596	4.20427	0.457608	4.03975	1.45544	0.0323499	2.09155	0.216782
TCGA-BR-8297	0.616438	0	2.12239	0.2007	2.98723	0.799481	3.02364	1.63161	0.474752	0.749723	0.975245
TCGA-HU-A4GF	2.15068	0	1.05501	0.813891	3.714	1.94703	0.736657	4.41979	0.362727	1.26356	0.24958
TCGA-HU-A4GT	0.542466	0	0.977099	0.405571	4.69122	2.12412	0.505957	0.354238	0.25983	0.816254	0.0452249
TCGA-VQ-A91A	3.28767	0	1.00271	3.48096	1.56184	2.01815	2.45269	0.872455	0.775682	0.994371	0.306308
TCGA-VQ-A8PX	5.38082	0	1.3326	1.66524	9.17158	1.52606	0.688184	1.12353	0.215765	2.19139	0.263929
TCGA-IN-A7NR	0.542466	0	0.710217	0.980097	3.73537	1.11025	1.38384	1.76559	0.627901	1.31238	0.450821
TCGA-HU-A4G8	1.89041	0	1.65872	0.400579	9.13081	3.1116	1.12651	2.225	0.160395	1.71644	0.23032
TCGA-CG-5724	1.00274	1	0.445765	0.0978655	3.2995	0.91857	0.274077	1.29286	0.470233	0.59407	0.255089
TCGA-BR-4201	2.57534	1	0.571287	0.162312	3.16442	0.472801	2.60238	0.925924	0.311957	0.898343	0.75904
TCGA-CG-5722	0.0821918	0	1.22347	0.246223	3.3824	2.32244	1.03105	1.77423	0.76618	0.954558	0.172581
TCGA-CG-5726	2.4137	1	0.432339	0.0711884	4.06277	3.6865	0.194936	0.797951	0.0304046	0.779533	0.0582132
TCGA-D7-A748	0.361644	1	0.538266	0.361086	2.37127	0.0467472	1.88091	0.780573	2.4521	0.206295	0.575781
TCGA-BR-8373	1.23288	0	2.86928	0.834081	2.18195	2.84492	1.57523	1.77224	0.349386	1.26005	0.865687
TCGA-BR-A4J7	2.70959	0	5.8742	2.48718	7.34572	0.566477	3.82241	2.65513	1.47539	10.1639	1.45477
TCGA-BR-6852	3.74521	0	0.615053	0.928343	4.57235	2.47239	1.25289	1.52902	0.543767	1.02288	0.227741
TCGA-BR-6458	1.61096	1	0.614567	1.28982	2.38279	1.55546	1.25025	0.891221	1.47154	1.31228	0.910245
TCGA-ZA-A8F6	1.43836	0	1.65623	0.839957	3.47097	1.29456	2.20299	1.00876	1.53749	1.771	0.883108
TCGA-BR-7196	1.82466	0	0.944963	0.346387	3.99035	3.37651	2.96348	1.41929	0.965976	1.80436	1.4121
TCGA-IN-A6RI	1.53151	0	0.301074	0.969456	5.06853	0.627542	0.501523	2.32856	0.155271	1.18274	0.532634
TCGA-HJ-7597	2.20548	1	1.02019	0.298638	8.208	3.55211	2.88541	2.24158	0.621799	0.959724	0.274732
TCGA-B7-5818	0.975342	0	0.672152	0.236723	4.04505	1.75125	0.265182	0.812274	0.996603	0.579619	0.0414807
TCGA-BR-4256	0.778082	1	0.246964	0.037276	1.95251	0.627361	1.83964	0.925189	0.843794	0.283954	0.746806
TCGA-CG-4443	2.49863	0	1.08177	5.95967	1.37223	5.6017	0.797682	4.51011	0.313814	1.16605	0.250347
TCGA-CG-5718	3	1	0.684842	0.913991	1.12286	3.52166	0.483495	4.02479	1.22687	0.777055	0.133465
TCGA-BR-6455	1.15616	1	0.354915	2.94634	2.93162	4.39235	2.64044	1.50116	0.549113	0.433577	0.251883
TCGA-VQ-A8P5	0.643836	1	0.417817	0.308313	1.93924	0.90716	0.952407	1.54842	1.25695	1.36112	0.429747
TCGA-BR-A4PF	0.0958904	0	0.975699	1.95902	3.24516	1.02867	0.693146	0.822628	0.403723	0.743542	0.13443
TCGA-VQ-A94R	3.54521	1	0.634418	1.20132	1.8171	1.37494	1.414	2.4673	0.513084	1.79044	0.758124
TCGA-BR-8690	0.890411	0	1.0778	0.845933	2.59449	0.421218	2.49057	3.59485	0.50026	2.78826	0.478903
TCGA-CG-4440	0.334247	1	0.312169	0	2.75044	1.57245	1.75941	1.86108	0.241489	1.10668	0.269709
TCGA-BR-6802	2.57534	0	0.46472	0.168344	3.55347	1.56193	0.481934	0.539135	0.39545	0.400743	0.120453
TCGA-VQ-A8E2	3.6137	0	2.9983	0.842378	1.15599	2.57559	4.36688	4.99376	0.321506	2.07354	0.538615
TCGA-D7-6818	1.03014	1	0.452357	0.113796	0.667233	1.06073	1.32575	1.47598	1.19562	0.552617	0.54437
TCGA-RD-A8N9	2.96712	0	1.10156	2.57444	1.38371	1.22208	2.53947	2.52498	0.907127	1.34826	0.855241
TCGA-D7-6525	1.11233	1	0.35916	0.0394259	5.91796	1.5823	0.581514	5.019	0.732489	0.563119	0.217619
TCGA-HU-A4G2	2.02466	0	0.256832	2.26954	4.61208	0.69349	2.23182	1.35435	0.144495	0.765093	0.363107
TCGA-B7-A5TK	0.789041	0	0.825572	0.116302	8.43643	0.666801	3.30363	0.957769	0.872821	1.06788	0.662333
TCGA-SW-A7EB	0.482192	0	0.69383	1.60578	1.47371	0.632704	1.51206	2.01233	0.447281	1.89466	1.11328
TCGA-BR-7959	2.76712	0	1.35402	0.541454	3.32417	1.62188	2.58675	2.19306	0.58494	0.803685	0.696704
TCGA-SW-A7EA	1.5863	0	0.610208	0.157891	3.51797	0.647298	0.678012	1.70659	0.269742	1.46585	0.112974
TCGA-BR-6705	2.13425	1	1.3105	0.362638	0.7732	1.53648	2.09888	1.82125	0.802576	1.55387	2.89128
TCGA-BR-8678	2.06575	0	0.712213	0.766517	7.12529	4.74394	1.76969	3.72715	3.0662	3.23104	0.17199
TCGA-BR-8680	2.66301	0	0.953566	0.775	2.77842	9.23069	1.60405	2.76565	0.198602	1.26506	0.135802
TCGA-RD-A8N5	4.7863	1	1.53589	2.57832	1.85657	0.966252	1.81574	1.73837	1.07222	1.61518	0.527095
TCGA-BR-8295	0.183562	1	0.380159	2.81684	1.51706	1.99897	2.78929	4.41034	0.294085	1.07288	0.409498
TCGA-D7-8578	1.76164	0	1.15303	0.112887	2.89032	2.0217	2.21654	1.40093	1.25357	1.61237	0.623104
TCGA-R5-A7ZI	6.21096	0	0.964927	1.20996	1.83932	1.50843	0.978915	0.215277	0.172258	1.66418	0.219872
TCGA-FP-8209	4.96164	1	2.70792	0.0199378	2.3147	1.08411	3.93092	2.15502	1.48169	2.84772	2.09097
TCGA-CD-5799	1.08493	0	0.743753	0.33678	2.84354	1.39521	0.448529	1.29427	0.316446	0.769635	0.123928
TCGA-HU-A4H0	0.175342	0	0.943494	0.764142	4.008	5.75581	1.25807	1.83542	0.534053	1.1708	0.153376
TCGA-FP-A4BF	0.460274	1	0.525027	1.49169	4.04521	1.32769	4.69975	2.41848	0.71674	1.5713	0.709012
TCGA-VQ-A91Q	1.73425	1	0.546307	0.188475	2.63384	0.610013	3.02039	3.20666	0.201245	2.28819	0.606858
TCGA-FP-7829	1.6274	0	0.51587	0.537969	6.10945	3.18909	0.528634	1.90424	0.616743	0.76838	0.260476
TCGA-HF-7134	4.35068	0	0.94745	0.743628	4.11424	5.03577	0.391594	2.01513	0.293173	0.381275	0.163716
TCGA-CG-4441	1.16712	1	0.565331	0.161677	2.52794	7.55846	0.945815	1.89853	0.322244	0.564477	0.330521
TCGA-BR-4279	0.79726	1	0.364402	0.140005	0.727088	0.543761	2.0202	0.624522	0.281896	0	1.5333
TCGA-IN-A6RJ	1.03836	0	0.750192	0.860562	2.07145	1.52457	0.879455	0.43516	0.406236	2.3289	0.0555561
TCGA-VQ-AA6J	2.29589	0	0	1.31166	1.44494	1.92109	3.48289	3.08686	0.407426	0.965104	0.260021
TCGA-CD-5800	1.09589	0	0.567155	1.02726	0.68837	3.0398	2.68509	7.22594	0.595436	1.71177	0.180005
TCGA-VQ-A8PQ	1.30411	1	1.85399	0.508791	5.17098	1.73456	2.73263	2.19975	0.695377	2.73726	1.65382
TCGA-B7-A5TN	0.786301	0	0.86546	0.918368	1.55973	0.143493	1.58159	5.32448	0.710083	0.429696	0.873986
TCGA-VQ-A8E0	1.53973	1	0.716141	0.494136	2.58949	0.779661	0.550658	1.33524	0.435282	1.14688	0.293583
TCGA-CD-5803	0.934247	1	0.728335	0.0879462	2.40644	1.63196	1.83902	0.633722	1.76541	0.963036	0.934916
TCGA-BR-8371	0.983562	1	2.99843	0.0583967	2.51097	0.75602	4.02316	1.58967	0.872946	3.25291	1.31321
TCGA-VQ-A8PU	2.27945	1	0.685297	2.17907	6.92211	2.42827	0.427439	1.59007	0.106027	1.22131	0.287585
TCGA-BR-8284	0.671233	1	1.43906	0.195044	6.90334	4.40744	1.60228	1.53321	1.38587	1.24095	0.6851
TCGA-VQ-A8PD	1.3589	1	1.19858	0.976918	7.55258	1.89712	1.80029	1.34706	0.672224	1.73124	0.599144
TCGA-VQ-A922	0.753425	1	1.3047	0.382601	2.00582	2.30181	1.56732	3.56781	2.24928	1.70369	0.317467
TCGA-VQ-A8PB	2.85753	1	0.893166	0.212861	2.59604	2.22298	0.757745	1.05664	0.0545479	0.668864	0.208876
TCGA-FP-8210	0.419178	1	2.17235	0.104092	3.24697	1.37455	3.89462	1.35011	2.56076	2.20037	1.68536
TCGA-RD-A8N0	3.3863	0	1.4948	2.23473	2.74662	0.945834	3.18941	1.2903	0.578179	2.45527	1.48917
TCGA-BR-8289	0.221918	1	1.2137	0.660928	0.926702	1.09747	3.63486	4.93506	0.644342	1.47757	1.05743
TCGA-HU-A4GJ	1.78082	0	1.15612	1.58466	3.58387	1.88058	3.01848	1.76718	0.41092	2.64059	0.717333
TCGA-HU-A4H3	2.41644	0	1.20121	0.126127	7.04409	2.85753	1.06851	2.12064	0.363616	2.13925	0.212723
TCGA-BR-A4QL	1.34521	1	0.757091	1.57618	4.01095	2.59152	0.69744	0.870752	0.060587	0.585327	0.0386669
TCGA-BR-7716	3.31507	0	0.62778	0.849007	1.65344	3.51335	1.31905	1.09246	0.7576	0.519701	0.437013
TCGA-HU-8608	1.75616	0	0.935225	0.825244	5.62823	1.8275	1.93	1.51271	0.723476	2.10924	0.372932
TCGA-F1-A72C	0.947945	0	0.242189	0.935816	4.04672	1.628	0.98826	1.26437	0.112412	0.83539	0.412517
TCGA-VQ-A8P3	3.10137	0	0.632446	1.64793	2.89876	1.87328	0.847981	0.965419	0.309	1.52132	0.320459
TCGA-BR-7704	2.93699	0	1.47951	4.49251	2.15661	1.22445	0.966299	3.09207	0.437611	0.975631	0.676731
TCGA-VQ-A91N	1.56164	1	0.330162	0.782006	2.80508	0.635236	0.566836	0.920747	0.117881	1.35785	0.14106
TCGA-CD-A4MH	1.01644	0	3.44019	2.51428	1.3735	2.46656	1.05547	2.36313	0.200096	3.50191	0.296908
TCGA-EQ-8122	0.665753	1	0.697729	0.767282	4.0049	2.0646	2.2724	1.15637	0.385537	1.99842	0.415212
TCGA-VQ-A91Y	0.810959	1	1.4885	0.609819	1.59962	1.32966	2.78945	0.770917	0.65799	2.08582	0.974374
TCGA-CG-4438	4.50685	0	1.02993	0.803181	0.972261	0.436054	1.17063	2.30258	0.398369	1.51724	0.17479
TCGA-VQ-A8P2	3.17808	0	0.435614	0.669457	3.42063	4.39539	0.334794	1.89513	0	0.61469	0.307934
TCGA-BR-8687	0.684932	1	1.62072	1.2107	3.87032	0.815907	0.845331	1.59343	0.637508	0.710644	0.457718
TCGA-MX-A5UG	0.309589	1	1.26362	0.146713	5.05821	1.50051	2.52278	1.23338	1.48507	2.24218	2.67238
TCGA-VQ-A94U	2.24384	0	2.49667	2.64278	6.06055	0.633595	1.90787	1.36359	0.978235	2.93586	1.71687
TCGA-D7-A4Z0	1.23014	0	1.7508	0.332213	6.41037	1.68127	1.62393	0.797952	0.561104	2.19995	0.639022
TCGA-BR-8590	0.778082	1	0.750949	0.963441	5.5826	1.13724	2.96269	1.49737	1.63384	2.26649	1.37292
TCGA-BR-6565	0.764384	1	0.138503	0.919833	1.93671	1.97571	0.811843	2.66129	0.562507	1.01521	0.435922
TCGA-D7-A4YU	1.36986	0	0.955628	0.297221	3.46496	2.7388	2.54285	1.80576	1.2769	1.97277	0.589748
TCGA-VQ-AA6K	1.03562	1	0.580947	0.923015	2.57613	1.14716	1.10636	1.33021	0.236533	1.29197	0.215113
TCGA-F1-A448	1.7726	0	1.9833	0.923717	4.89459	1.21802	1.39246	1.56131	1.05205	1.49037	0.314731
TCGA-CD-8535	1.06849	0	1.59301	0.55487	2.64613	0.885965	0.580138	8.2631	3.74437	1.13594	0.192838
TCGA-VQ-AA69	2.36712	0	1.02729	0.554938	3.34954	2.04966	0.606416	1.88177	0.230044	0.792617	0.090091
TCGA-CG-5723	6.83836	0	0.113068	0.102397	4.20277	0.574451	2.3961	0.983798	0.524805	0.390008	0.0837332
TCGA-RD-A8N2	9.69863	0	4.27337	0.0201565	0.732755	0.495809	2.34077	1.69451	0.955586	1.23795	0.988962
TCGA-BR-7722	1.27671	1	3.69761	0.0544494	3.60763	0.704916	1.9671	2.3541	0.767428	4.6662	0.116878
TCGA-D7-8576	1.22192	1	0.992027	0.0725982	5.51248	2.13822	2.25002	2.8772	0.906948	1.52946	0.667867
TCGA-BR-8058	3.10411	0	1.20919	0.153694	4.52841	1.16899	1.79704	0.59989	1.89544	0.823205	0.954391
TCGA-VQ-A91E	1.81918	0	1.24885	0.980188	3.9435	2.79175	0.847451	1.12284	0.173896	1.80923	0.157224
TCGA-VQ-A8PO	0.772603	1	0.272202	0.0365204	5.69597	1.63117	0.794352	0.964912	0.374349	1.14756	0.156786
TCGA-CG-4444	3.92055	0	0.961486	2.32198	1.96053	0.992014	1.05346	2.00781	0.446275	0.795956	0.484185
TCGA-CD-5798	1.11781	0	0.369573	0.0446258	2.56427	0.288869	1.10396	1.98298	1.3723	1.21104	0.314744
TCGA-BR-7851	1.03562	0	0.704751	0.184997	4.85952	4.59844	0.967106	1.19974	0.877037	1.29473	0.204226
TCGA-BR-8591	2.34521	0	0.535515	0.3063	10.1173	2.37926	1.09291	2.82022	0.218035	1.16663	0.469634
TCGA-D7-A6EV	0.936986	0	0.334761	0.741075	7.1894	0.654148	1.5943	2.18456	0.258966	1.34715	0.0929663
TCGA-R5-A805	0.769863	1	0.493092	0.396938	2.02485	0.899301	2.27887	1.23944	0.686607	0.538598	0.46254
TCGA-HU-A4HD	2.78356	0	1.73629	1.06006	2.58292	2.16532	1.29086	3.59296	0.181101	2.64123	0.187817
TCGA-BR-8369	1.16986	0	2.99554	0.327079	2.95567	0.921617	1.99724	3.97432	0.640957	4.36938	1.62838
TCGA-BR-4267	0.515068	1	0.777182	0.521358	3.11808	1.38368	0.474529	1.94101	0.434212	0.446793	0.423668
TCGA-VQ-A92D	5.56712	0	1.09743	0.924515	3.75844	2.53344	0.644411	2.59072	0.0789723	1.47454	0.226802
TCGA-HU-A4H2	1.07945	0	1.17019	2.39122	4.971	1.12573	1.61838	4.2424	0.208901	2.52273	0.116657
TCGA-BR-8361	2.59178	0	1.30996	0.0359493	2.15001	3.4673	1.188	4.4469	0.138186	1.23231	0.275596
TCGA-VQ-A91Z	4.63014	0	1.50469	2.81106	1.24623	4.57129	1.59691	7.49304	0.834569	1.24858	0.0735865
TCGA-D7-6527	0.854795	1	0.405761	0.163318	0.670324	2.3258	0.735622	1.17684	0.10463	0.524852	0.475776
TCGA-RD-A8MW	3.1589	1	0.824816	0.853682	0.834249	1.17427	1.81301	1.19612	0.683641	0.787472	0.479933
TCGA-D7-A6EX	0.942466	0	0.872512	0.454944	0.477348	0.991972	0.733163	5.06113	0.276121	0.478797	0.161536
TCGA-VQ-A927	0.547945	1	0.696618	1.98274	2.2077	0.933423	1.18534	0.384841	0.153969	1.17283	0.343924
TCGA-BR-4257	0.805479	1	0.335295	0.161947	1.80417	1.04831	0.646296	0.729348	0.415007	0.346963	0.21106
TCGA-CG-4475	1.91507	0	0.360456	0.181354	1.04209	0.540008	1.54399	2.57004	0.418265	0.725278	0.533878
TCGA-CD-5801	1.09863	1	0.830908	0.702323	2.51003	2.77104	1.90445	2.00825	0.471371	1.38527	0.369202
TCGA-VQ-A8PP	1.95068	1	0.705935	0.195345	5.12302	1.12655	3.02382	0.59717	0.477838	1.09068	0.108914
TCGA-RD-A7C1	1.38904	1	0.331074	1.53245	5.31312	0.86259	1.1569	0.640147	1.1952	2.09364	0.531222
TCGA-HU-8604	1.90137	0	0.709486	2.19887	6.09482	3.95582	1.49286	1.5776	0.768386	1.14205	0.192652
TCGA-BR-6456	1.4411	1	0.357792	0.216016	1.56213	2.37712	1.09566	1.77276	0.57663	0.231402	0.816978
TCGA-BR-7901	0.287671	1	1.07743	0.500383	3.7359	0.95012	2.06777	1.64257	0.854856	0.905281	0.491016
TCGA-MX-A663	0.821918	1	0.746474	0.732359	1.27723	1.41004	2.15268	2.0297	0.769948	0.992385	1.56629
TCGA-VQ-A8PF	0.208219	1	0.7203	0.25368	2.1249	2.01744	1.82347	1.1316	0.99834	1.37168	0.644554
TCGA-BR-7715	2.80274	0	0.520391	0.725042	1.33205	2.62825	0.685863	3.1347	0.309666	0.552307	0.38538
TCGA-D7-A74A	1.66301	0	0.326681	0.729763	1.22585	1.42992	0.209897	0.71061	0.126358	0.36622	0.0967706
TCGA-HU-8238	0.126027	0	0.570319	0.397303	2.26743	1.50879	0.64782	0.954294	0.203626	0.98361	0.113711
TCGA-VQ-AA6A	3.24384	0	1.304	1.00978	1.78626	2.68105	1.30373	3.04205	0.0877175	1.39337	0.451353
TCGA-BR-8081	2.68767	0	0.77183	0.376377	4.3927	1.55462	1.53927	1.37757	0.987472	0.665574	0.285793
TCGA-VQ-AA6G	2.16986	1	0.406659	0.24552	4.31876	0.576115	0.862353	0.995155	0.137631	0.635599	0.150577
TCGA-BR-8686	1.73973	1	1.37464	0.603592	3.45064	1.07446	2.41585	1.26856	2.41682	4.57995	1.2725
TCGA-VQ-A94O	1.75342	1	1.19742	2.51021	1.69556	1.6119	2.73325	1.88116	0.0771922	1.03258	0.135477
TCGA-FP-8211	1.13151	0	0.99023	0.615966	3.59043	1.3838	1.99902	2.0452	0.348194	1.13854	0.46666
TCGA-BR-7197	0.767123	0	0	2.0593	2.91802	3.69356	0.901121	6.49201	1.40175	1.37873	0.263119
TCGA-FP-7735	0.290411	1	0.405061	0.855942	4.5476	1.24381	0.505513	1.76221	0.581934	0.399197	0.589229
TCGA-D7-A6EY	0.953425	1	0.557316	0.336479	6.05968	1.55577	1.21156	1.96277	0.277156	0.652232	0.294804
